# Supplementary material for: Biochemical Correction of GM2 Ganglioside Accumulation in AB-Variant GM2 Gangliosidosis
Source: Int J Mol Sci. 2023 May 24;24(11):9217. doi: 10.3390/ijms24119217 (PMC10253223; doi:10.3390/ijms24119217)
Supplement: Supplementary file 1 [file ijms-24-09217-s001.zip]

Archive with 1 entries (1 files):
- ijms-2380612-supplementary.pdf
